# Supplementary material for: Immune-related events in individuals with solid tumors on immunotherapy associate with Th17 and Th2 signatures
Source: J Clin Invest. 2024 Aug 29;134(20):e176567. doi: 10.1172/JCI176567 (PMC11473156; doi:10.1172/JCI176567)
Supplement: Supplemental tables 14-15 [file jci-134-176567-s225.xlsx]

## Sheet: Table S14
Mass	Metal	Antigen	Clone	Dilution Factor	Source	Catalog	Custom	Chemokine cocktail	Surface cocktail	Intracellular cocktail	Barcode	Cell ID
89	Yt	CD45	HI30	200	Standard BioTools™	3089003B					X
103	Rh	Cell ID - Intercalator	not applicable	500	Standard BioTools™	201103A						X
110	Cd	CD45	HI30	200	Standard BioTools™	3110001B					X
111	Cd	CD45	HI30	200	Standard BioTools™	3111001B					X
112	Cd	CD45	HI30	200	Standard BioTools™	3112001B					X
113	Cd	CD45	HI30	200	Standard BioTools™	3113001B					X
114	Cd	CD45	HI30	200	Standard BioTools™	3114001B					X
116	Cd	CD45	HI30	200	Standard BioTools™	3116001B					X
141	Pr	CCR6	G034E3	120	Standard BioTools™	3141003A		X
142	Nd	CD19	HIB19	100	Standard BioTools™	3142001B			X
143	Nd	HLA-DR	L243	200	Standard BioTools™	3143013B			X
144	Nd	CCR5	NP-6G4	120	Standard BioTools™	3144007A		X
145	Nd	CD4	RPA-T4	200	Standard BioTools™	3145001B			X
146	Nd	CD8	RPA-T8	200	Standard BioTools™	3146001B			X
147	Sm	Tbet	4B10	100	Biolegend®	644802	X			X
148	Nd	CD16	3G8	200	Standard BioTools™	3148004B			X
149	Sm	CD25	2A3	400	Standard BioTools™	3149010B			X
150	Nd	OX40	ACT35	200	Standard BioTools™	3150023B			X
151	Eu	CD2	TS1/8	400	Standard BioTools™	3151003B			X
152	Sm	CCR3	5E8	100	Biolegend®	310702	X	X
153	Eu	TIM3	F38-2E2	100	Standard BioTools™	3153008B			X
154	Sm	CCR10	6588-5	100	Biolegend®	341502	X	X
155	Gd	CD56	B159	400	Standard BioTools™	3155008B			X
156	Gd	PDL-1	29E3.2A3	100	Standard BioTools™	3156026B			X
158	Gd	Gata-3	TWAJ	100	eBioscience	14-9966-82	X			X
159	Tb	CCR7	G043H7	120	Standard BioTools™	3159003A		X
160	Gd	CD28	CD28.2	200	Standard BioTools™	3160003B			X
161	Dy	CTLA4	14D3	200	Standard BioTools™	3161004B			X	X
162	Dy	Foxp3	PCH101	133	Standard BioTools™	3162011A				X
163	Dy	CXCR3	G025H7	120	Standard BioTools™	3163004B		X
164	Dy	CCR4	L291H4	100	Biolegend®	359402	X	X
165	Ho	CD45RO	UCHL1	100	Standard BioTools™	3165011B			X
166	Er	NKG2D	ON72	200	Standard BioTools™	3166016B			X
167	Er	CD27	O323	200	Standard BioTools™	3167002B			X
168	Er	RORy	4G419	100	Thermofisher	MA5-16227	X			X
169	Tm	CD45RA	HI100	400	Standard BioTools™	3169008B			X
170	Er	CD3	UCHT1	200	Standard BioTools™	3170001B			X
171	Yb	Granzyme B	GB11	66	Standard BioTools™	3171002B				X
172	Yb	Ki67	B56	66	Standard BioTools™	3172024B				X
173	Yb	CD137	4B4-1	200	Standard BioTools™	3173015B			X
174	Yb	PD-1	EH12.2H7	100	Standard BioTools™	3174020B			X
175	Lu	LAG3	11C3C65	100	Standard BioTools™	3175033B			X
176	Yb	CD127	A019D5	100	Standard BioTools™	3176004B			X
194-198	Pt	Cell ID - Cisplatin	not applicable	1000	Standard BioTools™	201064						X
209	Bi	TIGIT	MBSA43	100	Standard BioTools™	3209013B			X

## Sheet: Table S15
Cluster	Key Markers	Further Subtyping
TcEFF_I	CD2+CD3+CD8+CD45RO+TBET+GZMB+	CD28+CCR5+PD1+TIGIT+NKG2D+
TcEFF_II	CD2+CD3+CD8+CD45RA+TBET+GZMB+	CCR5+NKG2D+
TcEFF_III	CD2+CD3+CD8+TBET+GZMB+	KI67+CCR5+CCR4+CCR3+NKG2D+CXCR3+
TcEM	CD2+CD3+CD8+CD45RO+CD127+	TBET+NKG2D+PD1+TIGIT+CD27+CD28+CCR5+CXCR3+
TcCM	CD2+CD3+CD8+CD45RO+CCR7+CD127+CD27+	NKG2D+CCR4+CD28+
TcN	CD2+CD3+CD8+CD45RA+CCR7+CD127+	NKG2D+CXCR3+CD28+CD27+
ThCTL	CD2+CD3+CD4+CD45RO+GZMB+	TBET+CCR5+CD127+
Th1	CD2+CD3+CD4+CD45RA+TBET+	CCR5+CTLA4+
Th1EM	CD2+CD3+CD4+CD45RO+TBET+CD127+	CCR5+CD28+CD27+
Th2	CD2+CD3+CD4+GATA3+	CCR4+CD28+CD127+
Th2EM	CD2+CD3+CD4+GATA3+CD45RO+CD127+	CCR5+CD25+CCR4+CTLA4+CD28+
Th2CM_I	CD2+CD3+CD4+GATA3+CD45RO+CCR7+CD127+CD27+	CCR5+CD16+OX40+CCR3+CCR4+CTLA4+CD28+
Th2CM_II	CD2+CD3+CD4+GATA3+CD45RO+CCR7+CD127+CD27+	CCR4+CTLA4+CD28+
Th2CM_III	CD2+CD3+CD4+GATA3+CD45RO+CCR7+CD127+CD27+	CXCR3+CCR3+CCR4+CTLA4+CD28+
Th17	CD2+CD3+CD4+RORy+CD45RO+	CXCR3+CCR5+PDKI67+TIGIT+CCR4+CTLA4+CD28+CD27+CCR7+
Treg	CD2+CD3+CD4+FOXP3+CD45RO+CD25+CTLA4+	CCR5+TIGIT+CCR4+CD28+CD27+
ThN	CD2+CD3+CD4+CD45RA+CCR7+CD127+CD27+	CD28+
DNT_I	CD2+CD3+CD45RA+	NKG2D+CCR5+KI67+TIGIT+CTLA4+CD28+CD27+CCR7+
DNT_II	CD2+CD3+CD45RO+	NKG2D+CCR5+CD25+CD28+CD27+CD127+
DNT_III	CD2+CD3+	TBET+NKG2D+CCR5+CD28+CD27+CD127+
DNT_IV	CD2+CD3+CD45RA+	TBET+GZMB+NKG2D+KI67+TIGIT+
NK_I	CD2+CD56+GZMB+CD16+CD45RA+	TBET+NKG2D+CCR3+KI67+CCR4+
NK_II	CD2+CD56+GZMB+CD16+CD45RA+	TBET+NKG2D+CCR10+KI67+TIGIT+
NK_III	CD2+CD56+GZMB+CD45RA+	TBET+NKG2D+CXCR3+CD27+
B	CD45RA+CD19+HLADR+	CCR6+CCR7+
Myeloid	HLADR+ CD3-CD45RO+	CCR10+
UA	Too little information or multiplet
