# Supplementary material for: Immune-related events in individuals with solid tumors on immunotherapy associate with Th17 and Th2 signatures
Source: J Clin Invest. 2024 Aug 29;134(20):e176567. doi: 10.1172/JCI176567 (PMC11473156; doi:10.1172/JCI176567)
Supplement: Supporting data values [file jci-134-176567-s226.xlsx]

## Sheet: Dictionary
Data field (columns)	Description
irae (grade 2 or higher)	Was there an irAE grade 2 or higher (Yes, No)? No grade 2 or higher irAE patients could include no irAEs or grade 1 irAEs.
irae type	irAE Term
cytokines	specific cytokine
*** (log2 fold)	log2 transformed fold change for specific biomarker (*** = biomarker name; i.e. cytokine name or immune cell type)
irae HR	the calculated hazard ratio for time to irae onset
irae lower CI	the calculated lower bound of the 95% confidence interval for the hazard ratio for time to irae onset
irae higher CI	the calculated higher bound of the 95% confidence interval for the hazard ratio for time to irae onset
irae CI range	the calculated range of the 95% confidence interval for the hazard ratio for time to irae onset
irae pvalue	the pvalue associated with the hazard ratio for time to irae onset
irae adj.pvalue	adjusted pvalue associated with hazard ratio for time to irae onset with false discovery rate (fdr)
irae hr.adj.pval.status
overall survival HR	the calculated hazard ratio for overall survival
overall survival lower CI	the calculated lower bound of the 95% confidence interval for the hazard ratio for overall survival
overall survival higher CI	the calculated higher bound of the 95% confidence interval for the hazard ratio for overall survival
overall survival CI range	the calculated range of the 95% confidence interval for the hazard ratio for overall survival
overall survival pvalue	the pvalue associated with the hazard ratio for overall survival
overall survival adj.pvalue	adjusted pvalue associated with hazard ratio for overall survival with false discovery rate (fdr)
overall survival hr.adj.pval.status	whether overall survival hazard ratio was significant after false discovery rate (fdr) adjustment
irae and overall survival adj.pvalue status	whether irae and/or overall survival hazard ratios were significant after false discovery rate (fdr) adjustment
cancer.specific.survival HR	the calculated hazard ratio for cancer specific survival
cancer.specific.survival lower CI	the calculated lower bound of the 95% confidence interval for the hazard ratio for cancer specific survival
cancer.specific.survival higher CI	the calculated higher bound of the 95% confidence interval for the hazard ratio for cancer specific survival
cancer.specific.survival CI range	the calculated range of the 95% confidence interval for the hazard ratio for cancer specific survival
cancer.specific.survival pvalue	the pvalue associated with the hazard ratio for cancer specific survival
cancer.specific.survival adj.pvalue	adjusted pvalue associated with hazard ratio for cancer specific survival with false discovery rate (fdr)
cancer.specific.survival.hr.adj.pval.status	whether cancer specific survival hazard ratio was significant after false discovery rate (fdr) adjustment
irae and cancer.specific.survival adj.pvalue status	whether irae and/or cancer specific survival hazard ratios were significant after false discovery rate (fdr) adjustment

## Sheet: Fig. 2A
Figure contains clinical data that requires Vivli access

## Sheet: Fig. 2B
Figure contains clinical data that requires Vivli access

## Sheet: Fig. 2C
variable	HR (95% CI)	hazard ratio (HR)	lower confidence bound	uppper confidence bound	pvalue
Age	1.07 [0.6, 1.93]	1.07	0.6	1.93	0.8161
Gender	0.95 [0.52, 1.74]	0.95	0.52	1.74	0.86429
Race	1.47 [0.73, 2.96]	1.47	0.73	2.96	0.28581
Autoimmune history	2.19 [1.05, 4.55]	2.19	1.05	4.55	0.03658
Prior systemic	1.18 [0.65, 2.14]	1.18	0.65	2.14	0.57573
Cancer Group: Gi	1.06 [0.57, 2]	1.06	0.57	2	0.84854
Cancer Group: Gu	0.98 [0.52, 1.82]	0.98	0.52	1.82	0.93832
Cancer Group: Skin	2.01 [0.97, 4.18]	2.01	0.97	4.18	0.06213
Cancer Group: UAD	0.36 [0.09, 1.51]	0.36	0.09	1.51	0.16329
Dual ICI v non Dual ICI	3.1 [1.68, 5.7]	3.1	1.68	5.7	0.00028
Stage	1.03 [0.4, 2.61]	1.03	0.4	2.61	0.95491

## Sheet: Fig. 3B
cytokines	hazard ratio (HR)	lower confidence bound	uppper confidence bound	unadjusted pvalue	adjusted pvalue	adjusted pvalue significance
scd40l	1.11	0.87	1.42	0.41354	0.49	ns
il-1a	1.88	1.12	3.15	0.01709	0.061	ns
il-1b	1.11	0.8	1.54	0.5178	0.57	ns
il-1ra	1.47	0.88	2.44	0.14158	0.26	ns
il-2	1.36	1.03	1.8	0.03164	0.084	ns
il-3	2.87	0.45	18.52	0.26737	0.37	ns
il-4	1.14	1.01	1.28	0.03877	0.091	ns
il-5	1.04	1.01	1.07	0.00663	0.035	*
il-6	1.68	1.24	2.27	0.00072	0.011	*
il-8	1.19	0.87	1.64	0.28461	0.38	ns
il-9	1.21	0.92	1.6	0.18077	0.26	ns
il-10	1.17	1	1.37	0.05564	0.12	ns
il-12(p40)	1.03	0.92	1.15	0.65425	0.68	ns
il-12(p70)	1.33	1.01	1.74	0.03975	0.091	ns
il-13	1.26	1.1	1.43	0.00069	0.011	*
il-15	1.87	0.75	4.7	0.1813	0.26	ns
il-17a	1.16	0.94	1.45	0.17384	0.26	ns
il-25	1.47	1.17	1.85	0.00102	0.011	*
il-17f	1.67	1.2	2.31	0.00223	0.018	*
il-18	1	1	1.01	0.40149	0.49	ns
il-22	1.48	1.08	2.01	0.0139	0.061	ns
g-csf	1.08	0.83	1.39	0.566	0.6	ns
gm-csf	1.03	1	1.05	0.02842	0.083	ns
tnfa	1.6	1.15	2.22	0.00542	0.035	*
ifng	1.21	0.93	1.58	0.14597	0.26	ns
mcp-1	1.02	0.82	1.27	0.83202	0.83	ns
mip-1a	1.78	0.8	3.98	0.15739	0.26	ns
mip-1b	2.73	1.21	6.14	0.01535	0.061	ns
rantes	1	1	1.01	0.37394	0.48	ns
mig	1.1	0.97	1.26	0.14228	0.26	ns
ip-10	1.07	1.01	1.14	0.02524	0.081	ns
vegf-a	1.03	0.96	1.09	0.42853	0.49	ns

## Sheet: Fig. 3C-I
Figure contains clinical data that requires Vivli access

## Sheet: Fig. 4B-D
Figure panels contains clinical data that requires Vivli access
il-2 (log2 fold)	il-12(p70) (log2 fold)	il-12(p40) (log2 fold)	ifng (log2 fold)	tnfa (log2 fold)	il-4 (log2 fold)	il-5 (log2 fold)	il-9 (log2 fold)	il-13 (log2 fold)	il-25 (log2 fold)	il-6 (log2 fold)	il-17a (log2 fold)	il-17f (log2 fold)	il-22 (log2 fold)	il-10 (log2 fold)	il-8 (log2 fold)	mig (log2 fold)	mcp-1 (log2 fold)	mip-1a (log2 fold)	mip-1b (log2 fold)	rantes (log2 fold)	ip-10 (log2 fold)	il-1a (log2 fold)	il-1b (log2 fold)	il-1ra (log2 fold)	il-3 (log2 fold)	il-18 (log2 fold)	g-csf (log2 fold)	gm-csf (log2 fold)	vegf-a (log2 fold)	il-15 (log2 fold)	scd40l (log2 fold)
0	0	0.245915	0.253932	1.47502	0	0.828199	0	0	-2.18112	-0.7767	0	0	0	1.38602	0.734761	1.83239	-0.335374	0.404509	0.584033	0.332416	1.33728	0	0	0	0	0.851085	-0.154714	-0.394138	0	0	0.576627
0	0	-0.611598	0	0.820063	0	1.92707	0	0	0.785542	-0.599296	0	0	0	0.193325	-1.10544	1.6283	0.24224	0	-0.0800591	0.3883	1.33483	0	0.228819	0.583683	0	0.615681	0.658875	0	4.52812	0	0.624592
0	0	-0.0372825	0	0.0773308	0	0	-0.799806	0	-2.63097	-0.684204	0	0	-0.402674	-0.347514	1.01625	2.04176	0.197306	0	0.137504	-0.714694	3.62753	0	-1.41383	0.939984	0	-0.528941	-3.05024	0	0	0	0
0.640104	0	1.42168	0	0.496931	0	0.975616	0	0	0.638629	-1.07774	0.766686	0.513693	0	2.31975	-1.81522	2.34641	0.0294743	-0.320999	0.426533	-0.965735	0.546629	0	2.67413	-0.137282	0	-0.0100355	2.2215	0	0.372152	0	0.498299
-1.14439	-2.83804	-0.419374	-1.1905	-1.71659	0	0.281309	0.222015	0	-0.442895	-0.300174	-1.60486	0	-1.73301	0.855424	-0.173251	-0.238801	-0.0903966	0.764785	0.0994473	0.166894	0.12885	0	-1.6086	1.02473	0.193942	0.839895	0.134275	-0.581074	0.196006	0.0371775	-0.388796
-0.731021	-0.147258	0.582676	0.144028	-0.219587	-0.878224	0.9681	0.17975	-0.813605	-0.241115	-0.685927	-0.378055	-0.566384	0.242821	1.50653	0.0490499	1.10888	0.849007	-0.507758	-0.19096	0.912552	-0.249268	0.406599	-0.915375	0.0150815	0	0.389754	2.09739	0	-0.0834681	-0.505178	0.0504295
0	0	-0.429336	-0.29781	-0.18909	0	-0.286881	0	0	1.00913	-0.840692	-1.1123	0	-1.08569	0.206052	-0.192645	0.17222	-0.518099	0	0.105485	0.155393	-0.463349	0	-0.698752	-0.248371	0	0.00895123	-0.0825879	-0.52313	0	0	0
0	-0.237451	0.455226	0.30615	-0.219093	0	-3.33628	-0.93384	0.239155	0.700445	-1.83927	0	0	1.7326	-0.734368	-0.746632	-0.913574	-0.909425	0	0.0731759	-0.27479	-1.3485	0	-0.3338	-0.476955	0	-1.36953	-1.48421	-0.0609558	-0.957565	-0.991067	0
-1.09311	0	-0.163266	-1.51585	-1.02139	-0.176129	1.25154	-0.0969251	0	-0.436877	-0.840934	-1.42833	0	-0.857501	0	-0.722204	1.19375	-1.68366	-0.222926	-0.0745907	-0.227475	0.509501	0	0	-0.996544	-0.0113049	-0.693495	-0.671583	-0.15799	0	-0.788374	-1.53235
-1.22335	-0.885109	-1.27065	-0.963513	-1.33438	-1.7895	-1.42513	-0.565127	-1.4477	-1.84791	-2.10838	-1.66276	-3.95504	-1.19922	-1.37475	-1.23199	-0.947844	-0.232701	-0.415661	-0.0619212	-0.0592935	0.0320079	-1.40353	-1.70868	-1.90503	-1.75456	-1.10517	-1.28772	-2.06479	-2.04877	-1.96286	-1.5303
-0.938072	0	0.502237	-2.19056	-1.49942	0	-4.08733	0	0	-1.14145	-0.68012	-0.197358	0	0	0	-0.490904	-0.238357	-0.131552	0	-1.17004	-2.73772	-0.487519	0	0	-0.658693	0	-0.147771	-0.127554	0	0	-0.42897	0
0	0	-0.540188	0	-0.705784	0	-1.6845	-1.00528	0	0	-1.83248	0	0	0	-0.878365	-1.41032	0.561638	-0.713506	0	-0.171292	-0.121173	-0.749156	0	0	-1.36179	0	-1.14719	0	0	0	-1.00178	0
-1.01445	-0.622317	-0.673269	-0.415285	-0.550172	-0.343126	1.87644	0.807644	-0.604894	-0.601026	0.464625	-1.84612	-0.152139	-0.895679	1.17736	-0.0660892	0.787759	0.324078	-0.277972	0.14274	0	1.27061	0	-0.480966	-0.539113	0	-0.0582741	0.38948	-0.366493	1.12969	-0.671501	-0.570859
-0.293662	-0.834472	0	-0.219093	0.0292351	-0.634351	-1.02419	-0.193436	0.00227895	-0.27775	-1.7789	-1.66819	-1.47741	0.00327942	0.0152131	-0.353195	3.091	-0.317435	0.323358	-0.0481774	0.348107	2.78871	-0.949836	-1.05385	-0.345531	-0.493393	-0.220297	-0.0423638	-0.907226	-0.319688	0	-0.657252
-1.02203	0	0	-2.0307	-0.522896	0	-2.27872	-1.0606	-2.79292	-1.20405	-0.971511	-0.0014151	-0.191145	-0.446304	0.0687128	0.721872	1.26477	0.72433	0	-0.23362	-0.0634634	0.746443	-1.61123	-0.158619	0.264634	0	1.80412	0.311645	0	-1.58306	0.533604	-0.248198
0.302585	0.264862	0.310513	0.209265	0.532159	0.640774	0.236562	0.135686	0.596749	0.344902	0.564566	0.223845	-0.0059472	0.276989	0.24684	0.0968898	1.91293	-0.477553	0.30227	0.0423548	0.158566	1.83995	0.258047	0.331616	0.57443	-0.483649	0.600688	0.918738	0.233672	2.32412	0.419924	0.198342
-0.40234	0.907762	-2.38379	1.13908	0.585615	0.17797	-1.50343	0.0373669	0.923051	0.430922	-2.51802	-0.492571	-2.635	0.987677	-3.5018	-0.654436	-0.359527	-0.623674	-0.297523	0.467624	0.125335	0.707214	-1.64913	-0.470004	-0.0940435	0	1.13884	0	0	0	0	-0.177382
-2.19331	-1.04606	0.949208	-1.75138	-0.199599	-0.975752	-1.91488	0	-1.72754	-1.19265	-0.0135581	-1.87001	0.373758	-1.1146	-1.73473	-0.0925266	1.17916	-0.0142488	0	-0.342281	1.29941	0.989811	0	-0.46213	0.0396491	0	-0.0618921	-0.908249	0.316165	0	-0.0578602	-0.209547
-5.82585	-3.4	-7.0535	-1.75958	-4.57429	-8.56865	-5.23634	-3.51432	-7.46066	-2.30986	-3.15401	-7.51947	-6.71163	-5.40281	-6.37972	-3.22402	-3.17157	-0.818935	-0.553991	-2.47105	-8.12217	-3.89829	-6.46253	-6.1691	-5.29953	-1.26696	-2.35688	-7.02983	-6.48593	1.22043	-7.86525	-6.5687
0	0	0.96735	0	0.245646	0	0.982078	0	0	0	0.21042	0	0	0	0	1.2029	0.98155	-0.349834	-1.04351	0.456455	0.645897	1.21573	0	0.771596	-0.174834	0	-0.100309	0	0	1.57996	0	0.409625
0	0	-1.83229	0	0.296617	0	1.23522	0	0	0	-0.334664	0	0	0	0.102318	0.744927	1.45031	0.519262	-0.0329682	0.624991	0.078671	1.4559	0	0	0.0333761	0	0.288108	0	0	-0.00187241	-0.338976	0.171338
-0.522678	0	0.691044	-0.107493	0.65398	0	-3.44213	0	0	3.9671e-05	0.225132	-1.48805	-0.0859086	0	2.13523	0.826233	1.33556	0.556935	0	0.874076	-0.536401	0.893465	-0.120946	-0.159673	0.512271	0	0.748185	-2.20963	0	0.12408	0	1.21927
-3.2414	-2.78666	-1.35079	-2.68716	-1.28137	-0.00637891	-1.56348	0	-2.29868	-2.94948	-1.86904	-3.84961	0	-1.70341	-2.20817	-0.5025	0.469463	-0.142151	0	-1.02092	0.587668	-0.377152	0	0	-2.62486	-2.08862	-0.176598	0	-4.31624	0	0	-0.881969
0	0	-0.0904627	0	0.450925	0	0.318252	0.254778	0	0.374423	0.953483	0	0.786113	0	0.77398	-0.047618	0.719376	0.0237518	0.496313	0.300927	0.349689	0.123005	0	0	-0.359957	0	0.366645	-0.129546	0	0.736392	-0.376594	1.23653
0	0	-2.09734	0	-1.0275	0	0.611052	-0.280538	0.00115601	-0.841021	0.536703	-1.41645	0	0	-1.08668	0.255257	0.653897	0.0923656	-0.111417	-0.338347	-0.0501794	-0.389881	-1.09906	-2.18594	-0.173743	0	-0.0507342	-0.493027	0	-0.410821	-0.396896	-1.299
0	0	1.75079	0	0.760431	0	1.04182	0	0	0	-2.69937	0	0	0	0	1.31546	1.19749	0.241174	0.638116	-0.109575	0.126033	0.112151	0	0	-0.122619	0	-0.109203	0	0	0	0	0.718758
0.274175	0	0.0847188	-0.642058	-0.326411	0.00464636	-1.7305	0	0	0	-0.228802	-2.99741	0	0	-0.545098	0.601836	0.627306	0.0290449	0	-0.0294138	0.0321763	1.73394	0	-0.119299	-0.180892	0	0.285495	-0.340978	0	0.0335093	0.399483	-0.525432
-0.194937	0	-0.237197	-1.64444	-0.653139	-1.36541	0.395929	-0.46286	-1.80515	-0.350158	0.166381	-1.03653	-0.833066	0	0	0.829716	-0.0125297	1.29752	0	-0.618889	-0.202617	0.0575844	0	-0.577198	-1.40856	0	0.733751	1.94312	-1.44046	-2.3569	1.13315	-3.0317
-0.10263	-0.199938	-0.45259	0.127133	0.274977	-0.125531	0.669999	0.0237712	0.270883	-0.00400788	1.50035	-0.207636	-0.13408	-0.0177679	0.857551	0.925636	2.15429	2.5452	0.168321	0.114381	-0.0215412	3.88837	0	-0.16048	0	0	0.526667	0	0.352532	-0.176423	-0.13993	-0.0336748
0	0	1.76836	-0.522841	0.289226	-0.561879	0.306799	0	0	1.12136	-4.51065	0	0	0	-0.422857	0.501787	0.570206	1.0249	0	0.644857	0.808689	2.27595	0	0	-1.40005	0	-0.460455	-3.55444	0	-1.08143	-0.204375	0.829197
-2.92919	-2.36038	-0.0654923	-2.42403	-1.77168	-0.97728	-0.0993072	0	-1.7172	-2.37205	-0.768674	-2.04656	-1.08068	-2.13067	-0.337484	0.263034	-0.382188	-0.211053	-0.748442	0.219306	-0.492843	0.0718477	-1.01117	-1.72294	-0.494787	0	-0.565927	-0.772197	-5.37577	-1.78241	-0.518568	-1.11554
0	0	-0.346302	0	0.152003	0	-0.00225597	0	0	1.4954	0	0	0	0	0.219438	-0.562936	0.0995532	-0.52955	0	0.0195844	0.645368	0.147144	0	0	0	0	0.0323317	-0.583647	0	0	0	0.743907
0	0	0.176438	0.455293	0.294887	0.403633	0.279824	0	0.540903	0	0.212008	0	0	0.558306	0.819242	0.824384	0.614324	-0.528538	0	0.107081	0	0.82073	0	0	0.608345	-0.364875	0.502065	-0.835044	0.698785	-0.415627	0	0.243191
0.719892	0	0.154222	0.740241	0.973855	0	-0.293563	0	0	0.714694	0.750428	0	1.58058	0	1.06752	2.33703	2.75698	2.36154	0.974725	0.901564	-1.7366	2.49859	0	0	-0.42208	-0.581499	0.643897	-0.80133	-0.782025	0.524471	0.411466	0
0.213577	-1.10981	0.603994	0	1.07146	0	2.02953	0.169925	0	-0.300465	1.05076	0.0725327	1.27553	0	2.6805	-0.238918	2.02711	-0.464958	-0.0208922	0.458598	-0.232739	2.0745	0.333344	0.139541	0.187291	0	0.931126	-0.168767	-0.000610148	0	0.15149	-0.387335
0	0	0.725751	-1.10281	-0.914706	0	-0.205319	0	0	-0.627453	0.530515	0	0	0	0.783364	-0.356092	1.20733	0.0257452	0	0.232877	0	1.99781	0	0	0	0	0.237821	-0.347794	0	-0.874123	-0.742289	-0.0941573
0	0	0.659085	0	0.865327	0	-0.65973	-0.0526269	0	0.685722	1.97383	0	0.217456	0	1.2699	1.17385	1.49961	0.0657653	0	0.192098	-0.0125515	0.295226	0	0	0	0	0.166622	0.333007	0	0	0	1.81775
0	0	0.437488	0.956077	1.66372	0	1.02292	0.133574	0.181659	1.36096	0.118528	1.41504	0	2.34443	0.524104	0.0530184	0.901738	0.0327388	-0.366194	0.448804	0.147083	0.609508	0	0.648705	0	0	1.23277	1.48578	0	0.176423	0.148455	0.406184
0	0	-0.135428	0.24521	0.726464	0	0	0.0521446	0.223018	0.300549	-0.250696	-1.24511	0.569374	1.53213	0.159226	0.374603	-0.115158	-0.143376	0.392424	0	0.494062	-0.530108	0	0	0.128802	0	0.16265	0.439109	2.0959	0	0	0
1.41387	1.45891	-0.140407	-0.138944	-1.22356	-0.900464	-0.435386	-0.116703	0.98117	0.0518802	-0.664241	-0.289507	0	2.09789	-3.07378	-4.5919	-2.07528	-1.0241	-0.554746	-1.59437	0.26652	-3.67128	0	-0.568661	-1.52953	0	-2.26321	1.16306	0	-0.691802	-0.518568	-2.1961
0	1.01525	0.715143	1.23011	1.19774	1.03418	1.37209	0.196271	1.52868	0.885756	1.4397	0.777024	1.05747	0.848972	1.06293	0.784694	0.907897	0.851084	0.398533	0.646441	2.36212	1.1724	0	0.885427	-0.212648	0.333243	1.00394	2.43005	1.36884	1.13551	0.591171	0.557605
-2.42884	-1.58136	-2.39163	-1.2731	-0.710223	0	1.19075	-0.118097	-3.19298	-1.35235	-0.0806185	-2.21163	-0.191145	-0.424266	-2.12688	0.532221	0.10813	0.166059	-0.471912	-0.498251	0.0848678	0.313182	0	-1.55493	0.210567	0	-0.171823	0	0	0.359003	0.0905123	-1.19057
0	0	0.973295	0.253727	0.336585	0	2.89896	0.098085	0	0.202702	-0.509861	0	0.373715	0	1.85801	-0.279382	1.40496	-0.387346	0.420827	0.220299	0.0668911	0.604395	0.221181	0	0.53143	0	0.0427658	0	0	0	0	-0.59798
-0.182604	-0.247799	0.0805311	-0.0887642	-0.244904	-0.258602	0	0.00409671	-0.153977	-0.00958366	-0.0292869	-0.201003	-0.222096	-0.0672275	-0.167401	-0.353127	0.540639	-0.974792	0.0353558	0.0649335	-1.07141	0.111387	0.0642462	-0.107162	0.0626089	-0.121745	-0.652212	0.028538	0.0601131	-0.0755089	0.0358563	-0.0892796
-1.50727	-2.87078	-0.0945456	-1.96354	-0.347841	0	0.473317	0.00164785	0	-1.31344	-1.91385	0	0	-2.34443	0	-0.818624	0.215912	-1.67382	0	0.483741	-2.4334	0.784728	0	-2.01205	0	0		-1.87786	-3.53605	0	-0.577413	2.18984
-3.12443	-4.44717	-1.22742	-3.00667	-1.76559	-2.97148	-2.89102	-2.51734	-3.44747	-3.51229	-1.85005	-2.21575	-0.526601	-2.67431	3.25862	0.256417	2.3963	0.495721	-0.832845	-0.198163	0.0307599	2.12203	-1.46056	-2.29715	-0.86319	0	0.194025	-0.129546	-4.87571	-2.25187	-3.85528	-2.04587
-0.382564	0	1.2844	-0.253627	1.79159	0	2.14043	0.121216	-1.5591	0	0.127855	0	0	0	1.22147	1.79738	3.46682	-0.368327	0.518527	1.36064	0.365138	4.76612	0	-0.642287	2.1214	0	2.37186	-0.491644	0	-0.294992	-0.17358	-0.1893
0	0	0.667469	0	0	0	2.23333	0	0	0	-1.6768	0	0	0	0	-0.0660892	3.39407	-0.314959	0	0.0113017	-0.131648	2.52079	0	0	-0.950712	0	-0.306072	0	0	-0.437363	0.209228	-1.38431
1.84711	1.83179	-0.0190092	1.90467	0.991246	1.6865	1.38355	0.721904	4.19393	2.8467	-2.60229	1.36339	1.09691	1.75659	-0.400016	-0.84485	1.86256	0.842361	0.357501	0.422881	0.0669336	1.54273	1.44702	1.6817	-0.0377346	0	0.671414	-1.9111	-0.171401	2.03561	0.292355	1.3067
1.49067	0.208082	0.971792	1.6105	0.310116	0.534777	3.00378	0.707064	-0.0682448	0.501306	0.436453	1.45235	0	-0.0881544	0.394398	1.37623	1.60642	0.177688	0.826993	0.500876	-0.409163	1.9708	1.20601	1.20311	1.14054	0.739236	0.28401	0.890131	5.41706	1.23129	1.21575	1.20409
-0.373678	0	-0.0412629	-1.17232	0.835398	0	1.35364	0.686991	0	-0.785542	1.8617	-1.15622	0.217456	0	0.261459	-0.760238	1.54772	-0.0317154	-0.480353	-0.240804	0.358431	1.46338	0	-0.286592	0	0	0.22587	-0.102038	0	1.66372	-0.502748	-0.382059
0	0	0.223459	0	1.5987	0	0.924105	0	0	-2.31891	0.354714	0	0.465834	0	-0.735318	-0.410699	1.07681	1.23469	-0.615798	-0.176099	1.35717	0.621079	0	0	0.419771	0	0.86807	-0.721425	-1.39611	0	0.0565014	0.607189
0	0	0.105876	0	0.241008	0	0.353179	0	0	0	0.608355	0	0	0	0.795589	-0.0585748	1.28734	0.477187	0	0.0564216	0	1.60052	0	0	0.675352	0	-0.0506663	0.486971	0	0	-0.199179	0
0	0	-0.109229	0	-0.0927391	0	0.171799	-0.0345461	9.11051e-05	0.33442	-2.0304	0.175572	-0.81558	-0.402674	-0.504612	-1.58011	0.495329	-3.26456	0.19328	0.0980407	-0.180218	1.32975	0	-0.763224	0	0	-1.2867	-0.534513	0.000648548	0.109624	-0.437235	-0.546672
0	0	2.11439	-2.25263	0.92818	0	2.87767	0.119948	0	-0.0807286	0.328998	1.53853	0	0	3.345	-0.883621	1.21026	-0.132946	0	0.122147	-0.411542	1.48122	0	0	0	0	0.0616545	-0.765998	0	0	0	-1.92374
0	0	2.91058	2.11993	2.0103	0	1.58496	2.95653	0	2.18112	-0.75998	2.42884	0	0	1.73914	1.14762	3.62246	0.736574	0.46211	0.40704	8.7902	2.37604	0	0	0	0	8.53304	2.24472	0	0	0	2.09846
0	0	1.3325	1.0295	0.851055	0	-0.351354	0	0	0	-0.521991	0	0	0	1.59919	-1.73786	2.63926	1.1571	0	0.666639	0.0393826	4.35803	0	0.331316	0.895954	0	0.184215	0.268859	0	0	0.438841	-0.858604
-0.384866	-1.69489	-0.944385	-0.575313	0	0	-1.61471	-0.163685	0	-2.84034	-0.710691	-0.593961	-1.15926	-0.120903	-0.51185	-1.03073	1.20251	-3.27938	-0.0371796	-0.273206	-0.0702624	0.662711	-1.88743	-0.560257	-0.335218	0	0.442222	-2.20963	0	-0.972583	-0.571197	-0.32316
0	0	0	0	0.249396	0	0.606569	0	0	0	1.19052	0	0	0	-0.221266	1.02609	0.503677	-0.367297	0	-0.0581342	-0.0100804	1.56171	0	0	0	0	0.243318	-0.600673	0	2.01519	0	-1.82824
-0.952813	-1.2562	-0.153874	-0.723187	-0.44581	-1.54057	-0.124121	0	-0.134536	-1.03927	0.643065	-1.44633	-1.00617	-0.540012	-0.972779	-0.243359	0.143077	-0.521624	-0.975515	-0.529762	0.570542	0.0140463	-1.20527	-0.326488	-0.260259	0	-0.461566	-0.793445	-0.894278	-0.757496	-0.463059	-1.04994
2.80399	3.02829	2.86305	2.3248	2.69517	4.14555	3.04537	0.927461	2.07798	2.94841	2.14862	1.53734	2.68456	2.35274	2.94491	1.39786	2.19951	0.472038	1.80371	1.57102	0.804869	1.91437	2.14485	1.78057	1.01001	0	2.64668	2.80629	6.25496	5.23856	0.94537	1.21092
0	0	-1.49954	-0.841634	-0.717365	-0.108524	6.24512	0	-2.08221	-1.25499	-0.297579	-1.6459	0	-1.2656	-1.32483	-1.62597	-0.669158	0.538374	0	-0.205681	1.11889	-0.806525	0	-1.06692	-0.310827	0	-0.47834	0.425973	0	1.00952	0.213152	1.44845

## Sheet: Fig. 5A
	irae (grade 2 or higher)	no grade 2 or higher irae
Response	15	13
Non-response	23	40

## Sheet: Fig. 5B
Figure panels contains clinical data that requires Vivli access

## Sheet: Fig. 5C
Figure panels contains clinical data that requires Vivli access

[truncated: 12 more sheets: Fig. 5E, Fig. 6A, Fig. 6B, Fig. 6C-D, Fig. 6E, Fig. 7B-D, Fig. 8A-J, Fig. S1, Fig. S2, Fig. S3, Fig S4A, Fig. S4B]
